# Supplementary material for: Knockout of the two evolutionarily conserved peroxisomal 3-ketoacyl-CoA thiolases in Arabidopsis recapitulates the abnormal inflorescence meristem 1 phenotype
Source: J Exp Bot. 2014 Oct 7;65(22):6723–33. doi: 10.1093/jxb/eru397 (PMC4246196; doi:10.1093/jxb/eru397)
Supplement: Supplementary Data [file supp_eru397_jexbot130567_file002.xlsx]

## Sheet: Sheet1
Table S1. Oligonucleotide sequences
Gene-specific primers for genotyping and cloning
Gene/Vector	Description	Sequence (5' → 3')
KAT1 (At1g04710)	FLAG_589G05 for (kat1-1)	ATGTCACCAACTTCACTTGGG
	FLAG_589G05 rev (kat1-1)	CAGCAGGGAAAAGAAGAAAGC
	RT-PCR for	CTCTCTGCCTCAGCTTGCTT
	RT-PCR rev	ACTTTCCGGAAGCAGTAGCA
KAT2 (At2g33150)	T-DNA for (kat2-1)	GAGTCCATGACTACCAATCCAATGCC
	T-DNA rev (kat2-1)	CCCAAGAGAAGCAAGAGTTGTGGTTG
	FLAG_307C02 for (kat2-5)	AAGCCCAGATGAGCACTGTC
	FLAG_307C02 rev (kat2-5)	CTTCTTCGCACAATTACGAGG
	RT-PCR for	GAGTCCATGACTACCAATCCAATGCC
	RT-PCR rev	CCCAAGAGAAGCAAGAGTTGTGGTTG
KAT5 (At5g48880)	CSHL_ET5406 for (kat5-1)	CCCGGAAAGTTTTTGTCTTTC
	CSHL_ET5406 rev (kat5-1)	ACATTGATTCCACTCCAGCAC
	FLAG_065D06 for (kat5-2)	CATTGCTCTCTGAGAACCAGG
	FLAG_065D06 rev (kat5-2)	TCCGATATGAATTCTTGTGGG
	RT-PCR for	GACTATCCCCGTTAGCCACA
	RT-PCR rev	CAGTTGCTGATGTTGCTGCT
	KAT5.1 cDNA attB1	GGGGACAAGTTTGTACAAAAAAGCAGGCTAATGGCTGCTTTTGGAGATG
	KAT5.1 cDNA attB2	GGGGACCACTTTGTACAAGAAAGCTGGGTTTCAAGCTCTCTTCGATGTTCTAA
	KAT5.2 cDNA attB1	GGGGACAAGTTTGTACAAAAAAGCAGGCTTTGCAACAGAGAGAATCATGG
	KAT5.2 cDNA attB2	GGGGACCACTTTGTACAAGAAAGCTGGGTTTCAAGCTCTCTTCGATGTTCTAA
T-DNA border primers
FLAG	FLAG pGKB5 LB4	CGTGTGCCAGGTGCCCACGGAATAGT
	FLAG pGKB5 RB4	TCACGGGTTGGGGTTTCTACAGGAC
CSHL	CSHL DS5-2	CCGTTTTGTATATCCCGTTTCCGT
	CSHL DS3-2	CGATTACCGTATTTATCCCGTTC
